# Supplementary material for: Prognostic Value of Comorbidity for Patients with Upper Tract Urothelial Carcinoma after Radical Nephroureterectomy
Source: Cancers (Basel). 2022 Mar 12;14(6):1466. doi: 10.3390/cancers14061466 (PMC8946018; doi:10.3390/cancers14061466)
Supplement: Supplementary file 1 [file cancers-14-01466-s001.zip]

Archive with 1 entries (1 files):
- cancers-1621192-supplementary.pdf
